# Supplementary material for: Experience of Pain and Unpleasantness during Mammography Screening: A Cross-Sectional Study on the Roles of Emotional, Cognitive, and Personality Factors
Source: Behav Sci (Basel). 2023 May 4;13(5):377. doi: 10.3390/bs13050377 (PMC10215386; doi:10.3390/bs13050377)
Supplement: Supplementary file 1 [file behavsci-13-00377-s001.zip]

Archive with 1 entries (1 files):
- behavsci-2235253-supplementary.pdf
